# Supplementary material for: Gain a Baby Lose a Tooth—Is There an Association between Periodontitis and Preterm Birth?
Source: J Clin Med. 2022 Dec 2;11(23):7183. doi: 10.3390/jcm11237183 (PMC9739114; doi:10.3390/jcm11237183)
Supplement: Supplementary file 1 [file jcm-11-07183-s001.zip]

Archive with 1 entries (1 files):
- jcm-2041473-supplementary.pdf
